# Supplementary material for: The Spectrum and Carrier Frequencies of Common Pathogenic Cystic Fibrosis Transmembrane Conductance Regulator Gene Mutations in Men from the General Population: The Role of Ethnicity
Source: Int J Mol Sci. 2025 Jul 10;26(14):6625. doi: 10.3390/ijms26146625 (PMC12294213; doi:10.3390/ijms26146625)
Supplement: Supplementary file 1 [file ijms-26-06625-s001.zip]

Archive with 1 entries (1 files):
- ijms-3683063-supplementary.pdf
